# Supplementary material for: Identification and Characterization of Malate Dehydrogenases in Tomato (Solanum lycopersicum L.)
Source: Int J Mol Sci. 2022 Sep 2;23(17):10028. doi: 10.3390/ijms231710028 (PMC9456053; doi:10.3390/ijms231710028)
Supplement: Supplementary file 1 [file ijms-23-10028-s001.zip › ijms-1767606-supplementary/Tables S1-S3.xls]

## Sheet: Table S1
Supplementary Table S1: The Ka/Ks ratios for duplicated MDH genes in tomato
Name	Seq_ID-1	Seq_ID-2	Ka	Ks	Ka/Ks
SlMDH4/11	Solyc03g071590	Solyc11g007990	0.0913965	0.694693	0.131564
SlMDH6/12	Solyc07g062650	Solyc12g014180	0.0635404	0.781104	0.0813469

## Sheet: Table S2
Supplementary Table S2: The MDH amino acid sequence of Gossypium arboreum, Arabidopsis thaliana, Oryza sativa,Theobroma cacao and Solanum lycopersicum
Gene ID	Gene Name	Amino Acid Sequence
Cotton_A_29990	>GaMDH1	MATTSATTFSIGSTVSFGSRGNPLPQSKPFVARFTSPNSLASFSGLKAATYVNCESESSFFGKESSAALRGSFVPKAQKANRKSQNGLQPVASYKVAILGAAGGIGQPLALLIKMSPLVSALNLYDIANVKGVAADLSHCNTPSQVQDFTGASELGNCLKGVNVVVIPAGVPRKPGMTRDDLFNINANIVKTLVEAVADNCPDAFIHIISNPVNSTVPIAAEVLKQKGVYDPKKLFGVTTLDVVRANTFVAQKKNLKLIDVDVPVVGGHAGITILPLLSKTKPSVNFTNEEVEQLTVRIQNAGTEVVEAKAGAGSATLSMAYAAARFVESSLRALDGDGDVYECSFVQSDLTDLPFFASRIKLGRKGIEALIPSDLSGLSEYEEKALEALKPELKASIE…
Cotton_A_06084	>GaMDH2	MAVAELSTSCTKTHSSQLSLSSSSSSRFSHHFRRSFRPLPTTRNPTISCSVASDQVQTPIPVQAQDLKGKSECYGVFCLTYDLQAEEETKSWKKLINIAVSGAAGMISNHLLFKIASGEVFGPNQPVALKLLGSERSIQALEGVAMELEDSLFPLLREVSIGINPYEVFQDAEWALLIGAKPRGPGMERADLLDINGQIFAEQGKALNASASPNVKVIVVGNPCNTNALICMKNAPKIPAKNFHALTRLDENRAKCQLALKAGVFYDQVSNMTIWGNHSTTQVPDFLNARIKGLPVKEVIKDHKWLEEEFTEKVQKRGGVLIKKWGRSSAASTAVSIVDAIRSLITPTPEGDWFSSGVYTNGNPYGIAEDIVFSMPCRSKGDGDYELVKDVIFDDYLLK…
Cotton_A_26207	>GaMDH3	MATTSAATFSIGSVSFGRRGSPLLLTKPSAARCTSQNSLASFSGLKAATSVNCDSESSFLGKESSATLRGSFARKAQKPNQSSNHGLQLQASYKVAILGAAGGIGQPLALLIKMSPLVSALNLYDIANVKGVAADLSHCNTPSQVLDFTGASEIGNCLKGVNVVVIPAGVPRKPGMTRDDLFNINANIVKTLVETVADNCPDAFIHIISNPVNSTVPIAAEVLKQKGVYDPKKLFGVTTLDVVRANTFVAEKKNLKLIDVDVPVIGGHAGITILPLLSKTKPSVSFTDEEVEQLTVRIQNAGTEVVEAKAGAGSATLSMAYAAARFVESSLRALDGDGDVYECSFVQSDLTDLPFFASRVKLGRKGIEAMIPSDLQGLSEYEEKALEALKPELKASIEK…
Cotton_A_36417	>GaMDH4	MAKEPVRVLVTGAAGQIGYALVPMIARGVMLGADQPVILHMLDIPPAAEALNGVKMELVDAAFPLLKGVVATTDVVEACTGVNIAVMVGGFPRKEGMERKDVMSKNVSIYKSQATALEQHAAPNCKVLVVANPANTNALILKEFAPSIPAKNITCLTRLDHNRALGQISEKLNVQVSDVKNVIIWGNHSSTQYPDVNHATVKTPSGEKPVRELVKDDAWLNGEFITTVQQRGAAIIKARKLSSALSAASAACDHIRDWVLGTPEGTWVSMGVYSDGSYNAPAGVIYSFPVTCRNGEWTIVQGLAIDEFSRKKLDLTGAELTEEKELAYSCLS
Cotton_A_06357	>GaMDH5	MAKEPVRVLVTGAAGQIGYALVPMIARGVMLGSDQPIILHMLDIEPATEALNGVKMELVDAAFPLLIDVVATTDAMVACKGVNIAVMVGGFPRKEGMERKDVMSKNVSIYKAQASALEKQAAPDCKVLVVANPANTNALILKEFAPSIPEKNITCLTRLDHNRALGQLSERLKIHVGQVKNVIIWGSHSSTQYPDVNHATVTPTNSEEKPVRSVVADDNWLNTEFITTVQQRGAAIIKARKLSSALSAASAACDHIRDWVLGTPKGTWVSMGVYSDGSYGIQSGIIYSFPVTCDKGQWSIAQGLKIDDFSREKMDATAKELVEEKTLAYSCLN
Cotton_A_20125	>GaMDH6	MFRSVARSAAGKHLLRRGYATESVPDRKVAVLGAAGGIGQPLALLMKLNPLVSRLALYDIANTPGVAADVSHVNTRSEVAGYVGEDQLKQALEGCDVVIIPAGVPRKPGMTRDDLFNINAGIVKGLCAAIAKYCPNALVNMISNPVNSTVPIAAEVFKKAGTYDEKKLFGVTTLDVVRAKTFYAGKAKVNVADVNVPVVGGHAGITILPLFSQATPKANLPEEDIKALTKRTQDGGTEVVEAKAGKGSATLSMAYAGAIFADACLKGLNGVPDVVECSFVQSTVTELPFFASKVRLGKNGVEEVMGLGPLSDYEQAVTSAAIGVFFLAASSIGFAVVNRIAIP
Cotton_A_34770	>GaMDH7	MAATSTATFLSFQRQGNALPQTRPSAVRFSPRYSLVSFSGLKEVTSVNCETESSFIGKESSTALRGSFALKARKANRASRYGLQLVASYKVAILGAAGGIGQPLALLIKMSPLVSALNLYDIANVKGVAADLSHCNTPSQVLDFTGASELGDCLKGANVVVIPAGVPRKPGMTRDDLFNINANIVMSLVEAVADNCPDAFIHIISNPVNSTVPIAAEVLKQKGVYNPKKLFGVTTLDVVRANTFVAQKKNLKLIDVDVPVIGGHAGITILPLLSKTKPTVSFTDEEVEQLTVRIQNAGTEVVEAKAGAGSATLSMAYAAARFVESSLRALDGDGDVYECSFVQSDLTNLPFFASRIKLGRNGVEALIPSDLIGLSEYEGKMLEALKPELKASIEKGIAF…
Cotton_A_22294	>GaMDH8	MFRSVARSAAGKNLLRRGYATAVPERKVAVLGAAGGIGQPLALLMKLNPLVSQLALYDIANTPGVAADVSHINSRSEVAGYVGEEQLGKALEGCDVVIIPAGVPRKPGMTRDDLFNINAGIVKGLCSAIAKYCPNALVNMISNPVNSTVPIAAEVFKKAGTYDEKKLFGVTTLDVVRAKTFYAGKAKVNVADVNVPVVGGHAGITILPLFSQATPKANLPEEDIKALTKRTQDGGTEVVEAKAGKGSATLSMAYAGAIFADACLKGLNGVPDVVECSFVQSTVTELPFFASKVRLGKNGVEEVLGLGPLSEYEKEGLESLKPELKSSIEKGIKFANQS
Cotton_A_09811	>GaMDH9	MEGSSGLGRADCRAKGGSTGFKVAILGAAGGIGQPLSLLMKMNPLVSVLHLYDVVNTPGVTADISHMDTGAVVRGFLGQQQLEEALTGMDLVIIPAGVPRKPGMTRDDLFNINAGIVKTLCEGIAKCCPKAIVNLISNPVNSTVPIAAEVFKKAGTFDPNRLLGVTMLDVVRANTFVAEVMGLDPREVDVPVIGGHAGITILPLLSQVKPPCSFTQKEIEYLTNRIQNGGTEVVEAKAGAGSATLSMAYAAVQFADACLRGLRGDADIVRCAFVASHVTELPFFASKVRLGRCGVEEIYPLGPLNEYERVGLEKAKKELETSIEKGVAFVKK
Cotton_A_06762	>GaMDH10	MKLNPLVSQLALSDIANTPGVAADVSHVNSRAEVAGYVGEEQLEKALEGCDLVIIPAGVPRKPGMSRDDLFNVNAGIVKGLCSAIAKYCPTALVNMISNPVNSTVPIAAEVFKKAGTYDEKLFGVATLDVVRAKNFYAEKAKINVADVNVPVGGGHAGITILPLFSQATPKANLAEGDIKVLTKRMQDGDTEVVEAKAGKGSATLSMAYAGAIFADACLKGLNGVPHVVECSFVQSTVTELPFFASKVRLRKNGVEEVLGLSSLSEYEKNGLESLKPELKASIHKGINFANQS
Cotton_A_07364	>GaMDH11	MNSTEAFISSFDLGKHGTGVYYFASENLGSSIFCNFVLEDNQAHVWSIGHRKRACDGQIGYALLPMIARGVMLGPDQPVIIHMLDIEPAAEALNGVKMELIDAAFPLLKDVVATTDVVEACQGVNIAVMVGGFPRKEGMERKDVMSKNVSIYKAQASALEQHAAPDCKVLVVANPANTNALILKEFAPSIPEKNITCLTRLDHNRALGQISEKLNVHVSDVWNVIIWGNHSSTQYPDINHATVKTTNGEKSVRDAIANDNWLNTEFITTVQQRGATIIKARKLSSALSAASAACDHIRDWVLGTPKGTWVSMGVYSDGSYGIQPGIMYSFPVTCEKGQWSIVNGLKIDELSREKMDATAKELMDEKTLAYSCLIDD
Cotton_A_16744	>GaMDH12	MEFSSDANQRIARLAAHLQPQMDESSILRRADCRAKGGSPGFKVAILGAAGGIGQPLAMLMKMNPLVSVLHLYDVVNSPGVTADLSHMDTGAVVRGFLGQPQLESALTGMDLVIIPAGVPRKPGMTRDDLFNINAGIVKTLCEGVAKCCPNAIVNLISNPVNSTVPIAAEVFKKAGTYDPKRLLGVTTLDVVRANTFVAEVLGLDPREVNVPVVGGHSGVTILPLLSQVKPPSSFTPEETEYLTNRIQNGGTEVVEAKAGAGSATLSMAYAAVKFADACLRGLRGDAGVVECAFVASEVTELPFFATKVRLGRTGAEEVYQLGPLNEYERVGLEKAKEELAGSIQKGIAFIKK
Cotton_A_22450	>GaMDH13	MAKEPVRVLVTGAAGQIGYALVPMIARGVMLGADQPVILHMLDIPPAAETLNGVKMELVDAAFPLLKGVVATTDVVEACTGVNVAVMVGGFPRKEGMERKDVMSKNVSIYKSQASALEQHAAPNCKVLVVANPANTNALILKEFAPSIPAKNITCLTRLDHNRALGQISEKLNVQVSDVKNVIIWGNHSSSQYPDVNHATVMTPSGEKPVRELVKDDAWLNGEFITTVQQRGAAIIKARKLSSALSAASAACDHIRDWVLGTPEGTWVSMGVYSDGSYNAPAGVIYSFPVTCKNGEWTIVQGLAIDEFSRKKLDLTGQELTEEKELAYSCLS
AT1G04410.1	>AtMDH1	MAKEPVRVLVTGAAGQIGYALVPMIARGIMLGADQPVILHMLDIPPAAEALNGVKMELIDAAFPLLKGVVATTDAVEGCTGVNVAVMVGGFPRKEGMERKDVMSKNVSIYKSQAAALEKHAAPNCKVLVVANPANTNALILKEFAPSIPEKNISCLTRLDHNRALGQISERLSVPVSDVKNVIIWGNHSSSQYPDVNHAKVQTSSGEKPVRELVKDDAWLDGEFISTVQQRGAAIIKARKLSSALSAASSACDHIRDWVLGTPEGTFVSMGVYSDGSYSVPSGLIYSFPVTCRNGDWSIVQGLPIDEVSRKKMDLTAEELKEEKDLAYSCLS
AT1G53240.1	>AtMDH2	VAILGAAGGIGQPLALLMKLNPLVSSLSLYDIANTPGVAADVGHINTRSEVVGYMGDDNLAKALEGADLVIIPAGVPRKPGMTRDDLFNINAGIVKNLCTAIAKYCPHALINMISNPVNSTVPIAAEIFKKAGMYDEKKLFGVTTLDVVRARTFYAGKANVPVAEVNVPVIGGHAGVTILPLFSQATPQANLSSDILTALTKRTQDGGTEVVEAKAGKGSATLSMAYAGALFADACLKGLNGVPDVIECSYVQSTITELPFFASKVRLGKNGVEEVLDLGPLSDFEKEGLEALKPELKSSIEKGVKFANQ
AT2G22780.1	>AtMDH3	VAILGAAGGIGQPLAMLMKMNPLVSVLHLYDVANAPGVTADISHMDTSAVVRGFLGQPQLEEALTGMDLVIIPAGVPRKPGMTRDDLFNINAGIVRTLSEAIAKCCPKAIVNIISNPVNSTVPIAAEVFKKAGTFDPKKLMGVTMLDVVRANTFVAEVMSLDPREVEVPVVGGHAGVTILPLLSQVKPPCSFTQKEIEYLTDRIQNGGTEVVEAKAGAGSATLSMAYAAVEFADACLRGLRGDANIVECAYVASHVTELPFFASKVRLGRCGIDEVYGLGPLNEYERMGLEKAKKELSVSIHKGVTFAKK
AT3G15020.1	>AtMDH4	KVVILGAAGGIGQPLSLLMKLNPLVSSLSLYDIANTPGVAADVGHINTRSQVSGYMGDDDLGKALEGADLVIIPAGVPRKPGMTRDDLFNINAGIVKNLSIAIAKYCPQALVNMISNPVNSTVPIAAEIFKKAGTYDEKKLFGVTTLDVVRARTFYAGKSDVNVAEVNVPVVGGHAGITILPLFSQASPQANLSDDLIRALTKRTQDGGTEVVEAKAGKGSATLSMAYAGALFADACLKGLNGVPNVVECSFVQSTITELPFFASKVRLGKNGVEEVLDLGPLSDFEKEGLEALKAELKSSIEKGIKFANQ
AT3G47520.1	>AtMDH5	VLGAAGGIGQPLSLLIKMSPLVSTLHLYDIANVKGVAADLSHCNTPSQVRDFTGPSELADCLKDVNVVVIPAGVPRKPGMTRDDLFNINANIVKTLVEAVAENCPNAFIHIISNPVNSTVPIAAEVLKKKGVYDPKKLFGVTTLDVVRANTFVSQKKNLKLIDVDVPVIGGHAGITILPLLSKTKPSVNFTDEEIQELTVRIQNAGTEVVDAKAGAGSATLSMAYAAARFVESSLRALDGDGDVYECSFVESTLTDLPFFASRVKIGKNGLEAVIESDLQGLTEYEQKALEALKVELKASIDKGVAFANKAAAAAN
AT5G09660.1	>AtMDH6	MEKNASTSSLKDLGPSGLDLTSAFFKPIHNSDPSLPSNRRTKVSVVGVGNVGMAIAQTILTQDLADEIALVDAKPDKLRGEMLDLQHAAAFLPRTKITASVDYEVTAGSDLCIVTAGARQNPGESRLNLLQRNVALFRHIIPPLAKASPDSILIIVSNPVDVLTYVAWKLSGFPVNRVLGSGTNLDSSRFRFLIADHLDVNAQDVQAFIVGEHGDSSVALWSSISVGGIPVLSFLEKNQIAYEKQTLEDIHQAVVGSAYEVIGLKGYTSWAIGYSVANLARTILRDQRKIHPVTVLARGFYGVDGGDVFLSLPALLGRNGVVAVTNVHMTDEEAEKLQKSAKTILEMQSQLGL
AT5G43330.1	>AtMDH7	KVAILGAAGGIGQSLSLLMKMNPLVSLLHLYDVVNAPGVTADVSHMDTGAVVRGFLGAKQLEDALTGMDLVIIPAGIPRKPGMTRDDLFKINAGIVKTLCEGVAKCCPNAIVNLISNPVNSTVPIAAEVFKKAGTYDPKKLLGVTTLDVARANTFVAEVLGLDPREVDVPVVGGHAGVTILPLLSQVKPPSSFTPQEIEYLTNRIQNGGTEVVEAKAGAGSATLSMAYAAAKFADACLRGLRGDANVVECSFVASQVTELAFFATKVRLGRTGAEEVYQLGPLNEYERIGLEKAKDELAGSIQKGVEFIRK
AT5G58330.1	>AtMDH8	MAKEPVRVLVTGAAGQIGYALVPMIARGIMLGADQPVILHMLDIPFAAEALNGVKMELVDAAFPLLKGVVATTDAVEACTGVNVAVMVGGFPRKEGMERKDVMSKNVSIYKSQASALEKHAAPNCKVLVVANPANTNALILKEFAPSIPEKNITCLTRLDHNRALGQVSERLSVPVSDVKNVIIWGNHSSTQYPDVNHATVKTSVGEKPVRELVKNDEWLNGEFISTVQQRGAAIIKARKLSSALSAASSACDHIRDWVVGTPEGTFVSMGVYSDGSYNVPAGLIYSFPVTCRNGEWTIVQGLPIDDASRKKMDLTAEELKEEKDLAYSCLS
AT5G56720.1	>AtMDH9	PIRVLITGAAGNIGYAIAPMIARGIMLGPDQPMILHLLDIEPASSSLEAVKMELQDSAFPLLKGVIATTNVVEACKDVNIVIMIGGFPRIAGMERKDVMSKNVVIYKAQASALERYASDDCKVLVVANPANTNALILKEFAPSIPEENITCLTRLDHNRALAQLADKLSVPVSSVKNVIVWGNHSSTQYPDTNHATVSTKTGDRPLKELVTDHNWLKNEFIVEVQQRGAAVLRARKQSSAFSAAGAACDHIRDWFLGTPKGTWVSMGVCSDGSYGIPPGLVYSFPVICEKGSWKIVQGLSIDEFSREKMDDSARELAEEKDLAYSCLNV
AT5G58330.1	>AtMDH10	MAMAELSTPKTTSPFLNSSSRLRLSSKLHLSNHFRHLLLPPLHTTTPNSKISCSVSQNSQAPVAVQENGLVKTKKECYGVFCLTYDLKAEEETRSWKKLINIAVSGAAGMISNHLLFKLASGEVFGPDQPIALKLLGSERSIQALEGVAMELEDSLFPLLREVDIGTDPNEVFQDVEWAILIGAKPRGPGMERADLLDINGQIFAEQGKALNKAASPNVKVLVVGNPCNTNALICLKNAPNIPAKNFHALTRLDENRAKCQLALKAGVFYDKVSNMTIWGNHSTTQVPDFLNARINGLPVKEVITDHKWLEEGFTESVQKRGGLLIQKWGRSSAASTAVSIVDAIKSLVTPTPEGDWFSTGVYTDGNPYGIEEGLVFSMPCRSKGDGDYELVKDVEIDD…
LOC_Os01g61380	> OsMDH1	MRPSLMRSASQVLRRRRGYSSASGQPERKVAILGAAGGIGQPLSLLMKLNPLVSSLSLYDIAGTPGVAADVSHINAPAQVKGFMGDDQLGEALEGSDIVIIPAGVPRKPGMTRDDLFNINAGIVKNLCTAIAKYCPNALVNMISNPVNSTVPIAAEVFKKAGTYDEKKLFGVTTLDVVRAKTFYAGKANVPVTDVNVPVVGGHAGITILPLFSQATPATNALSDEDIKALTKRTQDGGTEVVEAKAGKGSATLSMAYAGAVFANACLKGLNGVPDVVECSFVQSTVTELPFFASKVKLGKNGVEEVLGLGQLSDFEKEGLENLKGELKASIEKGIKFANA
LOC_Os02g01510	> OsMDH2	MASTVAINLIGAQAGIISKLRNCDITSYSGLKARSSISFESRSSFLGQNASLRSSISPRIVPKANSGSHISPEASYKVAVLGAAGGIGQPLGLLIKMSPLVSALHLYDIANVKGVAADLSHCNTPSQVLDFTGPSELANCLKGVDVVVIPAGVPRKPGMTRDDLFNINASIVKTLVEAVADNCPEAFIHIISNPVNSTVPIAAEVLKQKGVYNPKKLFGVTTLDVVRANTFIAQKKNLKLIDVDVPVVGGHAGITILPLLSKTRPSVTFTNEETEELTRRIQNAGTEVVEAKAGAGSATLSMAYAAARFVESSLRALAGDPDVYECTFVQSELTELPFFASRVKLGKNGVESIISADLEGVTEYEAKALESLKPELKASIEKGIEFVHKQQAAATS
LOC_Os03g56280	> OsMDH3	MQPDSASHRIARVAAHLSPSPRPQMEEGVRPAPCRAKGGAPGFKVAVLGAAGGIGQPLSLLMKLNPLVSVLHLYDVVNTPGVTADVSHMDTTAVVRGFLGPNQLEAALTGMDLVIIPAGLPRKPGMTRDDLFNKNAGIVRSLCEGVAKCCPNAIVNLISNPVNSTVPIAAEVFKKAGTYDPKRLLGVTTLDVARANTFVAEVLGIDPKDVNVPVVGGHAGVTILPLLSQVHPPCSFTPDEISYLTKRIQNGGTEVVEAKAGAGSATLSMAFAAAKFGDACLRAMRGDAGVVECSYVASAVTELPFFATKVRLGRAGAEEVLPLGPLNDFERAGLEMAKKELMESIQKGIDFMNK
LOC_Os04g46560	> OsMDH4	MMSSNSLFQRLAKWCPWLLRDEPKKPVKVLVTGAAGQIGYAIVAMIAKGLMLGADQPVVLHLLDLPVAANALNGVRMELIDAALPLLRGVVATSDEAEAFKGVNVAILIGGWPRRDGMERKDLISKNVTIYKSQASALQQHAAPNCKVLVVANPANTNALVLKEFAPAIPAKNITCLTRLDHNRALGQVAEKLNVHVGDVKNAIIWGNHSSTQFPDASHATVSTDRGERPVRELIADEIWLREEFVTDVQQRGAAVIKARKQSSSLSAASAACDHMRDWILGTPKGTWVSMGVYSDGSYGVPEGVFFSFPVTCEKGEWSVVQGLEIDDFARSKMETSATELKEEKSIAYEFL
LOC_Os05g49880	> OsMDH5	MRPSLLRYAAQALRRRDYSSAAAAAERKVAILGAAGGIGQPLALLMKLNPLVSSLSLYDIAGTPGVAADVSHINSPALVKGFVGEEQLGEALEGSDVVIIPAGVPRKPGMTRDDLFNINAGIVKGLCTAISKYCPNALVNMISNPVNSTVPIAAEVFKKAGTYDEKKLFGVTTLDVVRAKTFYAGKANVPVTEVNVPVVGGHAGITILPLFSQATPASNALSHEDIKALTKRTQDGGTEVVEAKAGKGSATLSMAYAGAVFADACLKGLNGVPDVVECSFVQSTVTELPFFASKVRLGKNGVEEVLGLGQLSEFEKEGLENLKGELKSSIEKGIKFAHAN
LOC_Os06g01590	> OsMDH6	MASAAMSTLNLSSSPLTKQQLRFGASTLSAEHVSGFSSARPAPSLCCSSSHWRAVKLRPRRRPWRRAGNRVVAQAGGYKVAILGAAGGIGQPLSLLVKMSPLVSALHLYDIANVDGVTADLGHCNTPAKVAGFTGKEELAGCLAGVDVVVIPAGVPRKPGMTRDDLFGINAGIVRELVEAVADHAPAALVHVINPVNSTVPIAAEVLKRKGVYDPRKLFGVTTLDVVRANTFVAEMKGLPLADVDVPVVGGHAAATILPLLSKARPKTAFTDEEVEALTRRIQNAGTEVVEAKAKAGGGSATLSMAYAAARFLEASLRGLDGDADVYECSYVQCQAVPELPFFACRVKLGRDGVEEVAAAGAELRGLTEFEARALEALKPQLKKSIDKGVAYAQQQPAT…
LOC_Os07g43700	> OsMDH7	MASAVTISSVGAQAGLISKPRNHGFTSYSGLKAASSVSFESGSSFLGRNASLRASVAPRIVPKAKSGSQISPEALYKVAVLGAAGGIGQPLGLLIKMSPLVSELHLYDIANVKGVAADLSHCNTPSQVLDFTGPSELANCLKGVDVVVIPAGVPRKPGMTRDDLFNINASIVKSLVEAVADNCPEAFIHIISNPVNSTVPIAAEVLKQKGVYNPKKLFGVTTLDVVRANTFVAQKKNLKLIDVDVPVVGGHAGITILPLLSKTRPSVTFTDEETEQLTKRIQNAGTEVVEAKAGAGSATLSMAYAAARFVESSLRALAGDPDVYECTFVQSELTELPFFASRVKLGKNGVESIISADLEGVTEYEAKALEALKSELKASIEKGIEFVHKQQTAAASV
LOC_Os08g33720	> OsMDH8	MAAIDLSSPARSSPVPLSPRRGSLHLLLRRPRRPTLRCSLDAAPKQAQAQGPPAAVAAEEAPTARKECYGVFCTTYDLRADEKTKSWKSLVNVAVSGAAGMISNHLLFKLASGEVFGPDQPIALKLLGSERSIQALEGVAMELEDSLYPLLREVSIGIDPYVVFEDAEWALLIGAKPRGPGMERSALLDINGQIFAEQGKALNSVASRNVKVIVVGNPCNTNALICLKNAPNIPAKNFHALTRLDENRAKCQLALKAGVFYDKVSNMTIWGNHSTTQVPDFLNAKINGRPVKEVIKDTKWLEDEFTKTVQKRGGVLIQKWGRSSAASTAVSIVDAIRSLVNPTPEGDWFSTGVYTTGNPYGIAEDIVFSMPCRSKGDGDYELVKDVAMDDFLWERIKKS…
LOC_Os08g44810	> OsMDH9	MAKEPMRVLVTGAAGQIGYALVPMIARGVMLGADQPVILHMLDIPPATESLNGLKMELVDAAFPLLKGIVATTDVVEACTGVNVAVMVGGFPRKEGMERKDVMSKNVSIYKSQASALEAHAAPNCKVLVVANPANTNALILKEFAPSIPEKNITCLTRLDHNRALGQISEKLNVQVTDVKNAIIWGNHSSTQYPDVNHATVKTPSGEKPVRELVADDEWLNTEFISTVQQRGAAIIKARKQSSALSAASSACDHIRDWVLGTPEGTFVSMGVYSDGSYGVPAGLIYSFPVTCSGGEWTIVQGLPIDEFSRKKMDATAQELSEEKTLAYSCLN
LOC_Os10g33800	> OsMDH10	MEDAAAAARRMERLASHLRPPASQMEESPLLRGSNCRAKGAAPGFKVAILGASGGIGQPLALLMKMNPLVSVLHLYDVVNTPGVTADISHMNTGAVVRGFLGQPQLENALTGMDLVIIPAGVPRKPGMTRDDLFNINAGIVRTLCEGIAKCCPNAIVNVISNPVNSTVPIAAEVFKKAGTYDPKRLLGVTTLDVRANTFVAEVLGLDPRDVNVPVIGGHAGVTILPLLSQVNPPCSFTSEEISYLTTRIQNGGTEVVEAKAGAGSATLSMAYAASKFADACLRGLRGDAGIVECSFVASQVTELPFFASKVRLGRCGIEEILSLGPLNEFERAGLEKAKKELAESIQKGVAFINK
Thecc1EG000888t1	> TcMDH1	MQPNNSQVNRRIATISAHLNPPNYSQMEGGSGLGRANCRAKGGSAGFKVAILGAAGGIGQPLAMLMKMNPLVSVLHLYDVVNAPGVTADISHMDTGAVVRGFLGQQQLEEALTGMDLVIIPAGVPRKPGMTRDDLFNINAGIVKTLCEGIAKCCPKAIVNLISNPVNSTVPIAAEVFKKAGTFDPKRLLGVTMLDVVRANTFVAEVLGLDPREVDVPVVGGHAGVTILPLLSQVKPPCSFTQKEIDYLTDRIQNGGTEVVEAKAGAGSATLSMAYAAVKFADACLRGLRGDAGVVECAFVASHVTELPFFASKVRLGRFGVEEVYPLGPLNEYERIGLEKAKKELAGSIQKGVSFVKK
Thecc1EG005626t1	> TcMDH2	MAKDPVRVLVTGAAGQIGYALVPMIARGVMLGPDQPVILHMLDIEPAAEALNGVKMELIDAAFPLLRGVVATTDVAEACKGVNIAVMVGGFPRKEGMERKDVMSKNVSIYKAQASALEQHAAPDCKVLVVANPANTNALILKEFAPSIPEKNITCLTRLDHNRALGQISERLNVHVGEVKNVIIWGNHSSTQYPDVNHASVITTNGAEKSVKDAIANDDWLKTEFITTVQQRGAAIIKARKLSSALSAASAACDHIRDWVLGTPKGTWVSMGVYSDGSYGIQPGIIYSFPVTCEKGQWSIVQGLKVDEFSREKMDATAKELMEEKSLAYSCLNR
Thecc1EG006355t1	> TcMDH3	MFKSIHSWHLEGNIIPTPPFNFHPLSRKRKEMEFSSEANQRIARISAHLHPPNHQMKESSALRRADCRAKGGAPGFKVAILGAAGGIGQPLAMLMKMNPLVSVLHLYDVVNAHGVTADLSHMDTGAVVRGFLGQPELESALTGMDLVIIPAGVPRKPGMTRDDLFNINAGIVRTLCEGVAKCCPNAIVNLISNPVNSTVPIAAEVFKKAGTYDPKRLLGVTTLDVVRANTFVAEVLGLDPREVNVPVVGGHAGVTILPLMSQVKPPCTFTPEETEYLTNRIQNGGTEVVEAKAGAGSATLSMAYAAVKFADACLRGLRGDAGIVECAFVASQVTELPFFATKVRLGRTGAEEVYQLGPLNEYERVGLAKAKKELAGSIQKGISFIKK
Thecc1EG014018t1	> TcMDH4	MMVNILSRERRCIRYTKEKGKILGRENSAAKRVDLKECEMAATSATSFSIGSTVSLGSRGCSLPQKKPFSVRFTSQNSLTSFSGLKAATSVNCESESSFLGKESSAALRASVAPKAQKPNQRSQYVLQPQASYKVAILGAAGGIGQPLALLIKMSPLVSTLNLYDIANVKGVAADLSHCNTPSQVLDFTGASELGNCLKGVNVVVIPAGVPRKPGMTRDDLFNINANIVKTLVEAVADNCPDAFIHIISNPVNSTVPIAAEVLKQKGVYDPKKLFGVTTLDVVRANTFVAQKKNLKLIDVDVPVVGGHAGITILPLLSKAKPSVSFTDEEVEQLTVRIQNAGTEVVEAKAGAGSATLSMGYAAARFVESSLRALDGDGDVYECSFVQSNLTDLPFFASR…
Thecc1EG020890t1	> TcMDH5	MAKEPVRVLVTGAAGQIGYALVPMIARGVMLGADQPVILHMLDIPPAAEALNGVKMELVDAAFPLLKGVVATTDVVEACTRVNIAVMVGGFPRKEGMERKDVMSKNVSIYKSQASALEQHAAPNCKVLVVANPANTNALILKEFAPSIPANNITCLTRLDHNRALGQISERLNVQVCDVKNVIIWGNHSSTQYPDVNHATVKTPSGEKPVRELVKDDAWLNGEFITTVQQRGAAIIKARKLSSALSAASAACDHIRDWVLGTPEGTWVSMGVYSDGSYNVPAGLIYSFPVTCKNGEWKIVQGLAIDEFSRKKLDLTGEELSEEKALAYSCLT
Thecc1EG029739t1	> TcMDH6	MKITMLGSAVAALKKAAAASPSTCASTHLLSRSYYSAGSYPERKVAILGAAGGIGQPLALLMKLNPFVSSLSLYDIANTPGVAADVSHINYPAQVAGYVGEEELGKALEGSDLVIIPAGVPRKPGMTRDDLFNINAGIVKSLCVAIAKYCPNALVNMISNPVNSTVPIAAEVFKKAGTYDEKKLFGVTTLDVVRAKTFYAGKAKVPVADVDVPVIGGHAGITILPLFSQATPKANLPDDDIEALTKRTQDGGTEVVEAKAGKGSATLSMAYAGAVFADACIKGLNGVPDIVECSFVQSSVTELPFFASQVKLGKNGVEKVYGLGLLSEFEKQGLEKLKPELKASIEKGIKFANQN
Thecc1EG031715t1	> TcMDH7	MFRSVARSAAGKHLLRRGYATDSVPDRKVAVLGAAGGIGQPLALLMKLNPLVSQLALYDIANTPGVAADVSHINTRSEVAGYVGEEQLGQALEGSDVVIIPAGVPRKPGMTRDDLFNINAGIVKGLCAAIAKYCPNALVNMISNPVNSTVPIAAEVFKKAGTYDERKLFGVTTLDVVRAKTFYAGKAKVPVADVNVPVVGGHAGITILPLFSQATPKANLSEEEITALTKRTQDGGTEVVEAKAGKGSATLSMAYAGAIFADACLKGLNGVPDVVECSFVQSTVTELPFFASKVKLGKNGVEEVLGLGPLSDYEKQGLESLKPELKASIEKGIKFANQS
Thecc1EG 043361t1	> TcMDH8	MALAELSTSYTKTATRYHFSQLSLSSASSRFSDHFRRSFRPTSRTRNATISCSVTSDQVQARIPVEAESPKGKTECYGVFCLTYDLKAEEETKSWEKLVNIAVSGAAGMISNHLLFKLASGEVFGPNQPIALKLLGSERSIQALEGVAMELEDSLFPLLREVRIGINPYEVFQDAEWALLIGAKPRGPGMERAGLLDINGQIFAEQGKALNAVASHNVKVIVVGNPCNTNALICMKNAPNIPAKNFHALTRLDENRAKCQLALKAGVFYDQVSNMTIWGNHSTTQVPDFLNARISGLPVKEVIKDHKWLEEEFTEMVQKRGGVLIQKWGRSSAASTAVSIVDAIKSLITPTPEGDWFSSGVYTNGNPYSIVEDIVFSMPCRSKGDGDYELVKDVIFDDY…
Solyc01g090710.2.1.ITAG2.4	SlMDH1	MNIEKDPITVLVTGAAGQIGYALVPMIARGAMLGLDQPVIIHMLDIEPAAESLKGVKMELIDAAFPLLKDVVATTNVVEACKGVNVAVMVGGFPRKEGMERKDVMTKNVSIYKAQASALEQHAAPDCKVLVVANPANTNALILKEFAPSFPAKNITCLTRLDHNRALGQISEKLNVHVGDVKNVAIWGNHSSTQYPDVNHATVKTAAGEKPVRELVANDQWLNTEFITTVQQRGAAIIKARKLSSALSAASSACDHIHDWVLGTPKGTWVSMGVYSDGSYGIPAGLIYSFPVTCEKGEWSIVQGLKIDEFSRAKMDATAKELAEEKSLAYSCLN*
Solyc01g106480.2.1.ITAG2.4	SlMDH2	MQPSGAEVHQRIARISAHLYPSNPQMGDGSILERTNCRAKGGAAGFKVAILGAAGGIGQPLAMLMKMNPLVSVLHLYDVVNAPGVTADISHMDTGAVVRGFLGQSELEGALTGMDLVIIPAGIPRKPGMTRDDLFKINAGIVRTLCEGIAKCCPNAIVNLISNPVNSTVPIAAEVFKKAGTYDPKKLLGVTSLDVVRANTFVAEVLGLDPREVEVPVVGGHAGVTILPLLSQVKPPCSFTHEETEYLTKRIQDGGTEVVEAKKGAGSATLSMAYAAVKFADVCLKGLRGDAGVVACAFVASQVTELPFFASKVRLGRTGAEEVYQLGPLNEYERIGLEKAKKELAESIQKGISFIRN*
Solyc02g063490.2.1.ITAG2.4	SlMDH3	MQRSAERIATISAHLNPSPSSHQMEGLSAANCRAKGGSPGFKVAILGAAGGIGQPLAMLMKMNPLVSVLHLYDVANTPGVTADISHMDTGAVVRGFLGPQQLEDALTGMDLVIIPAGVPRKPGMTRDDLFNINAGIVKTLCEGIAKCCPKAIVNIISNPVNSTVPIAAEVFKMAGTFDPRRLLGVTMLDVVRANTFVAEVLGLDPREVDVPVVGGHAGVTILPLLSQIKPPCSFTPAETEHLTSRIQNGGTEVVEAKAGAGSATLSMAYAAVKFADACLHGLRGDAAIIQCAFVSSQVTELPFFASKVRLGRSGVEEIFPLGPLNEYERTGLEKAKKELATSIQKGVGFVKK*
Solyc03g071590.2.1.ITAG2.4	SlMDH4	MAVAEFIPSSSLTKTTSLYPSQFLHVSTHKPRLSLTPLRRSKICCSVISNAPVPVAKEPTKKTECFGVFCLTYDLKAEEETSSWKKLINVSVSGAAGMIANHFLFKLASGEVFGPDQPVALKLLGSERSIQALEGVAMELEDSLFPLLREVSIGIDPYEVFQDAEWALLIGAKPRGPGMERAGLLDINGQIFAEQGKALNAVASRNVKVIVVGNPCNTNALICLKNAPDIPAKNFHALTRLDENRAKCQLALKAGVFYDKVSNMTIWGNHSTTQVPDFLNAKINGFPVKDVIRDSKWLEEEFTEKIQKRGGVLIQKWGRSSAASTAVSVVDAMRSLVTPTPEGDWFSTGVYTNGNPYGIAKDIVFSMPCRSKGDGDYELVKDVLMDDYLRSRIKKSEDE…
Solyc03g115990.1.1.ITAG2.4	SlMDH5	MAATSATTLSVGSTTSLGCKGSSISQSKAFGVKFNSKNNIRSFSGLKAATTVSCESESSFIGKESLAALKQSITPKAQKGNRGYVSCVQPQASYKVAILGASGGIGQPLALLVKMSPLVSELNLYDIANVKGVAADLSHCNTPSQVSDFTGASELANCLKGVNVVVIPAGVPRKPGMTRDDLFNINANIVKTLVEAVADNCPDAFIHIISNPVNSTVPIAAEVLKRKGVYDPKKLFGVTTLDVVRANTFVAQKKNLRLIDVDVPVVGGHAGITILPLLSKTKPSTTFTDEEVQELTVRIQNAGTEVVEAKAGAGSATLSMAYAAARFVESSLRALDGDSDVYECAFVQSDISELPFFASRIKIGKNGVEALISSDLQGLSEYEQKALDALKPELKSSIE…
Solyc07g062650.2.1.ITAG2.4	SlMDH6	MRTSMLKSIVRRSSTAGASYVSRRGFASGSAPERKVAVLGAAGGIGQPLSLLMKLNPLVSSLSLYDIAGTPGVAADVSHINTRSEVAGFAGEEQLGQALEGADVVIIPAGVPRKPGMTRDDLFNINAGIVKSLCTAIAKYCPNALVNMISNPVNSTVPIAAEVFKKAGTYDEKKLFGVTMLDVVRAKTFYAGKAKVNVAEVNLPVVGGHAGITILPLFSQATPKANLSDEEIVALTKRTQDGGTEVVEAKAGKGSATLSMAYAGAIFADACLKGLNGVPDVVECAFVQSNVTELPFFASKVRLGKNGVEEVLGLGPLNDYEKQGLEALKPELLSSIEKGIKFAKEN*
Solyc08g007420.2.1.ITAG2.4	SlMDH7	MSSSSSLSLDGLELNQVFFKSIANSNPPSQTNHHTKISVIGVGNVGMAIAQTILTQDLVDELALVDANSDKLRGEMLDLQHAAAFLPRTKIVASADYTVTAGSDLCIVTAGARQNPGESRLNLLQRNLAMYKSIVPELVKYSPECILLIVSNPVDVLTYVAWKLSGFPVNRVIGSGTNLDSSRFRFLIADHLDVNAQDVQAYIVGEHGDSSVALWSSISVGGIPVLSFLENQQIAFEKDTLEKIHKQVVQSAYEVINLKGYTSWAIGYSVANLAFSIIRDQRRIHPVSILAKGFYGIDGGDVFLSLPAQLGRNGVLGVTNVHLTDEEIQQLRNSAETILEVQNQLGI*
Solyc08g078850.2.1.ITAG2.4	SlMDH8	MQNSSSSSSLGPGGLDLTQAFFKSISNAAPPSPTKRHTKISVIGVGNVGMAIAQTILTQDLVDELALVDAKSDKLRGEMLDLQHAAAFLPRTKIHASIDYSVTAGSDLCIVTAGARQNPGESRLNLLQRNMALFRSIIPPLVKYSPETTLLVVSNPVDVLTYVAWKLSGFPANRVIGSGTNLDSSRFRFLIADHLDVNAQDVQAYIVGEHGDSSVALWSGISVGGVPVLSFLERQQIALEKETLEKIHQEVVHSAYEVISLKGYTSWAIGYSVANLARTILRDQRRIHPVSVLAKGFYGIDGGDVFLSLPAQLGRSGVLGVTNVHLTDEEIEQLRNSAKTILEVQSQLGI*
Solyc09g090140.2.1.ITAG2.4	SlMDH9	MAKDPVRVLVTGAAGQIGYALVPMIARGVMLGADQPVILHMLDIPPAAEALNGVKMELVDAAFPLLKGVVATTDAVEACTGVNVAVMVGGFPRKEGMERKDVMSKNVSIYKSQASALEKHAAPNCKVLVVANPANTNALILKEFAPSIPEKNITCLTRLDHNRALGQISERLSVQVSDVKNVIIWGNHSSSQYPDVNHATVSTPAGDKPVRELVADDAWLNGEFISTVQQRGAAIIKARKLSSALSAASSACDHIRDWVLGTPEGTFVSMGVYSDGSYNVPAGLIYSFPVTCKNGEWSIVQGLPIDEFSRKKLDLTAEELSEEKALAYSCLA*
Solyc09g091070.1.1.ITAG2.4	SlMDH10	MSPLVSSLHLYDIANVKGVAADLSHCNTPAQVFDFTGASELANSLKGIDVVVIPAGVPRKPGMTRDDLFNINANIVKSLVEAVADNCPDAFIHIISNPVNSTVPIAAEVLKQKGVYDPKKLFGVTTLDVVRANTFVAQKKNLKLIDVDVPVIGGHAGITILPLLSKTRPSTTFTDEEVQELTVRIQNAGTEVVEAKAGAGSATLSMAYAAARFVESSLRALDGDADVYECSYVQSDLTELPFFASRVKLGRNGIEALISSDLRGLTEYEQKALEALKIELKASIEKGIAYAQKQTVSA*
Solyc11g007990.1.1.ITAG2.4	SlMDH11	MAVAEFIPSSSSLTKKASFYSSQLSNVSTKISHQRRLSFKPLLRTHNHSQICCSVTSKEAQATTVVQTDDPKKKSECYGVFCLTYDLKAEEETSSWKKMITVSVSGAAGMIANHLLFKLASGEVFGPDQPIALRLLGSERSIQALEGVAMELEDSLYPLLREVNIGIDPYEVFQDAEWALLIGAKPRGPGMERAGLLDINGQIFAEQGKALNAVASRNVKVIVVGNPCNTNALICLKNAPNIPAKNFHALTRLDENRAKCQLALKAGVFYDKVSNVTIWGNHSTTQVPDFLNAKINGLPVKEVIKDTKWLEEEFTEKVQKRGGVLIQKWGRSSAASTAVSIVDAIRSLVTPTPEGDWFSTGVYTNGNPYGIAQDIVFSMPCRSKGDGDYELVKEVIFDD…
Solyc12g014180.1.1.ITAG2.4	SlMDH12	MRTSVVRLLARRTSTAGLTRRGFASESAPDRKVAILGAAGGIGQPLSLLMKLNPLVSRLALYDIAGTPGVAADVSHINTRSEILGYAGEEQLGKALEGADVVIIPAGVPRKPGMTRDDLFNINAGIVKSLCTAIAKYCPHALVNVISNPVNSTVPIASEVFKKAGTYDEKRLFGVTTLDVVRAKTFYAGKAKVNVADVNVPVVGGHAGVTILPLFSQATPSANLSSEDIQALTKRTQDGGTEVVEAKAGKGSATLSMAYAGAIFADACLKGLNGVPDVVECSFVQSTVTDLPFFASKVRLGKNGVEEVLGLGALSDYEKEGLEALKPELKSSIEKGIKFANA*

## Sheet: Table S3
Supplementary Table S3: Primer used for in this study
Gene ID	Gene name	Forward Primer	Reverse Primer
Solyc01g090710.2.1.ITAG2.4	SlMDH1	GTTACTGGTGCTGCAGGTCA	CTCGTTGTTGCACTGTGGTG
Solyc01g106480.2.1.ITAG2.4	SlMDH2	GAGGTTCCTGTCGTTGGAGG	AAGGAGCAAGGAGGCTTGAC
Solyc02g063490.2.1.ITAG2.4	SlMDH3	GGCTGAAGTTTTGGGGCTTG	TACGCCCAAGCCGTACTTTT
Solyc03g071590.2.1.ITAG2.4	SlMDH4	CCCTCTCCTAAGGGTGGTGA	TCCAGGGAGCATTGTGTCTC
Solyc03g115990.1.1.ITAG2.4	SlMDH5	ATTCTTGGAGCGAGTGGTGG	GCACTGTGGAGTTGACTGGA
Solyc07g062650.2.1.ITAG2.4	SlMDH6	TGTATCTCGCCGTGGATTCG	CATCTCGGGTCATACCAGGC
Solyc08g007420.2.1.ITAG2.4	SlMDH7	GGAATGGCCATCGCTCAAAC	ACCCGATTCACTGGAAACCC
Solyc08g078850.2.1.ITAG2.4	SlMDH8	AAATCCGACAAGCTCCGAGG	GCGAATACTTCACCAACGGC
Solyc09g090140.2.1.ITAG2.4	SlMDH9	TGCTGAGGCACTGAATGGAG	CTCGGCTGTCAAGTCCAACT
Solyc09g091070.1.1.ITAG2.4	SlMDH10	GAGGATCCAAAACGCTGGGA	CAAGGGCACGAAGTGAGGAT
Solyc11g007990.1.1.ITAG2.4	SlMDH11	AGGGGAAAGCTCTCAATGCC	GCATCGACAATCGACACAGC
Solyc12g014180.1.1.ITAG2.4	SlMDH12	GCTGGCGTAACTATCCTCCC	CTGGAACCCCATTCAGTCCC
Solyc03g0'78400	SlActin	AGGCACACAGGTGTTATGGT	AGCAACTCGAAGCTCATTGT
